# Supplementary material for: Blood-Flow Restriction Resistance Exercise for Older Adults with Knee Osteoarthritis: A Pilot Randomized Clinical Trial
Source: J Clin Med. 2019 Feb 21;8(2):265. doi: 10.3390/jcm8020265 (PMC6406824; doi:10.3390/jcm8020265)
Supplement: Supplementary file 1 [file jcm-08-00265-s001.zip]

Archive with 2 entries (2 files):
- Supplementary Table.pdf
- Supplementary Figures.pdf
